# Supplementary material for: Enhanced Tolerance to Antifungals as a General Feature of Rho− Mutants in Yeast Species: Implications to Positive Selection of Respiratory Deficiency
Source: Microorganisms. 2025 Jan 7;13(1):99. doi: 10.3390/microorganisms13010099 (PMC11767389; doi:10.3390/microorganisms13010099)
Supplement: Supplementary file 1 [file microorganisms-13-00099-s001.zip]

Archive with 1 entries (1 files):
- microorganisms-3373510-supplementary.pdf
